# Supplementary material for: Epidermolysis-Bullosa-Associated Squamous Cell Carcinomas Support an Immunosuppressive Tumor Microenvironment: Prospects for Immunotherapy
Source: Cancers (Basel). 2024 Jan 22;16(2):471. doi: 10.3390/cancers16020471 (PMC10814073; doi:10.3390/cancers16020471)
Supplement: Supplementary file 1 [file cancers-16-00471-s001.zip]

Archive with 1 entries (1 files):
- cancers-2749768-supplementary.pdf
